# Supplementary material for: Perceptions and opinions on the COVID-19 pandemic in flanders, belgium: Data from a three-wave longitudinal study
Source: Data Brief. 2020 Jul 23;32:106060. doi: 10.1016/j.dib.2020.106060 (PMC7376332; doi:10.1016/j.dib.2020.106060)
Supplement: Supplementary file 1 [file mmc1.xml]

<?xml version="1.0" encoding="utf-8" standalone="no"?>
<data>
  <datasets>
    <author>david.deconinck@kuleuven.be</author>
    <type>1</type>
    <dataset>
      <name>Perceptions and opinions on the COVID-19 pandemic in Flanders, Belgium: Data from a three-wave longitudinal study</name>
      <caption />
      <description>During the COVID-19 pandemic, people have become increasingly fearful of the disease as death tolls rise, while governments attempt to combat it by installing restrictive measures. News media play a vital role as they are the main sources from which people gather information regarding the disease and the public health measures. The present longitudinal data reflect a bird’s eye view of people’s fears towards getting ill, their news media consumption, and their attitudes regarding the (Belgian) g</description>
      <filetype>
        <name />
      </filetype>
      <filesize />
      <source>0</source>
      <sourcename>Original Data</sourcename>
      <access>
        <type>1</type>
        <name>Data available in data repository</name>
        <reponame>Mendeley Data</reponame>
        <PersistentId>http://dx.doi.org/10.17632/mhx3p7w3d6.1</PersistentId>
        <deeplinkurl>https://data.mendeley.com/datasets/mhx3p7w3d6/1</deeplinkurl>
      </access>
    </dataset>
  </datasets>
</data>
